# Supplementary material for: Salicylic Acid-Induced Expression Profiles of LRR and LRR-RLK Candidate Genes Modulate Mungbean Yellow Mosaic India Virus Resistance in Blackgram and Its Two Wild Non-Progenitors
Source: Plants (Basel). 2024 Dec 23;13(24):3601. doi: 10.3390/plants13243601 (PMC11678391; doi:10.3390/plants13243601)
Supplement: Supplementary file 1 [file plants-13-03601-s001.zip]

Archive with 1 entries (1 files):
- plants-3288988-supplementary.pdf
